# Supplementary material for: A novel reaction-diffusion architecture for engineering self-organized patterns in mammalian cells
Source: bioRxiv. 2026 May 25:2026.05.24.727552. Preprint. [Version 1] doi: 10.64898/2026.05.24.727552 (PMC13232235; doi:10.64898/2026.05.24.727552)
Supplement: Supplement 1 — Table 1. Parameter sets used to generate the 1D and 2D simulation outcomes shown in the main and supplementary figures for single-circuit reaction–diffusion systems implementing either juxtacrine activator–paracrine inhibitor (JAPI) or paracrine activator–paracrine inhibitor (PAPI) architectures. The table specifies initial conditions, activator type, simulation dimensionality (1D or 2D), step number limit, and all simulation parameter values. [file media-1.xlsx]

## Sheet: Sheet1
Pannel	Subpannel	Dimensions	domain_size	activator_type	initial_condition	spike_value	nucleation_rate	max_steps	act_hill_coeff	inh_hill_coeff	act_prod_rate	inh_prod_rate	inh_decay_rate	inh_diffusion	act_diffusion
1C	Jux all on	2D	100x100	juxtacrine	random_uniform_over0	1	NA	50000	3	3	5	1	0.5	10	NA
1C + S1A	Jux stripes	2D	100x100	juxtacrine	random_uniform_over0	1	NA	50000	3	3	5	3	0.5	10	NA
1C	Jux reg spots	2D	100x100	juxtacrine	random_uniform_over0	1	NA	50000	3	3	5	5	0.5	10	NA
1C + S1A	Jux irreg spots	2D	100x100	juxtacrine	random_uniform_over0	1	NA	50000	3	3	5	12	0.5	10	NA
1C	Jux all off	2D	100x100	juxtacrine	random_uniform_over0	1	NA	50000	3	3	5	14	0.5	10	NA
1C	Par all on	2D	100x100	paracrine	random_uniform_over0	1	NA	50000	3	3	5	1	0.5	10	1
1C + S1A	Par stripes	2D	100x100	paracrine	random_uniform_over0	1	NA	50000	3	3	5	3	0.5	10	1
1C	Par reg spots	2D	100x100	paracrine	random_uniform_over0	1	NA	50000	3	3	5	5	0.5	10	1
1C + S1A	Par irreg spots	2D	100x100	paracrine	random_uniform_over0	1	NA	50000	3	3	5	7	0.5	10	1
1C	Par all off	2D	100x100	paracrine	random_uniform_over0	1	NA	50000	3	3	5	8	0.5	10	1
1F	Jux all on	1D	100	juxtacrine	activator_spike	2	NA	50000	3	3	5	1	0.5	10	NA
1F	Jux periodic	1D	100	juxtacrine	activator_spike	2	NA	50000	3	3	5	3	0.5	10	NA
1F	Jux irreg	1D	100	juxtacrine	activator_spike	2	NA	50000	3	3	5	6	0.5	10	NA
1F	Jux all off	1D	100	juxtacrine	activator_spike	2	NA	50000	3	3	5	8	0.5	10	NA
1G	Jux all on	1D	100	juxtacrine	random_uniform_over0	0.75	NA	50000	3	3	5	1	0.5	10	NA
1G	Jux periodic	1D	100	juxtacrine	random_uniform_over0	0.75	NA	50000	3	3	5	3	0.5	10	NA
1G	Jux irreg	1D	100	juxtacrine	random_uniform_over0	0.75	NA	50000	3	3	5	6	0.5	10	NA
1G	Jux all off	1D	100	juxtacrine	random_uniform_over0	0.75	NA	50000	3	3	5	8	0.5	10	NA
S1B	Par all on local	1D	100	paracrine	activator_spike	2	NA	50000	3	3	5	1	0.5	10	1
S1B	Par periodic local	1D	100	paracrine	activator_spike	2	NA	50000	3	3	5	3	0.5	10	1
S1B	Par irreg local	1D	100	paracrine	activator_spike	2	NA	50000	3	3	5	6	0.5	10	1
S1B	Par all off local	1D	100	paracrine	activator_spike	2	NA	50000	3	3	5	8	0.5	10	1
S1C	Par all on	1D	100	paracrine	random_uniform_over0	0.75	NA	50000	3	3	5	1	0.5	10	1
S1C	Par periodic local	1D	100	paracrine	random_uniform_over0	0.75	NA	50000	3	3	5	3	0.5	10	1
S1C	Par irreg	1D	100	paracrine	random_uniform_over0	0.75	NA	50000	3	3	5	6	0.5	10	1
S1C	Par all off	1D	100	paracrine	random_uniform_over0	0.75	NA	50000	3	3	5	8	0.5	10	1
2L	JA-circuit	2D	100x100	juxtacrine	all_off	2	0.01	5000	10	4	5	0	0.5	20	NA
2L	JAPI-circuit	2D	100x100	juxtacrine	all_off	2	0.01	5000	10	4	5	25	0.5	20	NA
S5F	Periodic_noise_levels	1D	100	juxtacrine	random_uniform_over0	0.5	NA	50000	3	6	5	3	0.5	10	NA
S5F	Periodic_noise_levels	1D	100	juxtacrine	random_uniform_over0	1	NA	50000	3	6	5	3	0.5	10	NA
S5F	Periodic_noise_levels	1D	100	juxtacrine	random_uniform_over0	1.5	NA	50000	3	6	5	3	0.5	10	NA
S5F	Periodic_noise_levels	1D	100	juxtacrine	random_uniform_over0	2	NA	50000	3	6	5	3	0.5	10	NA
S5F	Periodic_noise_levels	1D	100	juxtacrine	random_uniform_over0	2.5	NA	50000	3	6	5	3	0.5	10	NA
S5F	Periodic_noise_levels	1D	100	juxtacrine	random_uniform_over0	3	NA	50000	3	6	5	3	0.5	10	NA
S5F	Irregular_monostable_noise_levels	1D	100	juxtacrine	random_uniform_over0	0.5	NA	50000	6	3	5	10	0.5	10	NA
S5F	Irregular_monostable_noise_levels	1D	100	juxtacrine	random_uniform_over0	1	NA	50000	6	3	5	10	0.5	10	NA
S5F	Irregular_monostable_noise_levels	1D	100	juxtacrine	random_uniform_over0	1.5	NA	50000	6	3	5	10	0.5	10	NA
S5F	Irregular_monostable_noise_levels	1D	100	juxtacrine	random_uniform_over0	2	NA	50000	6	3	5	10	0.5	10	NA
S5F	Irregular_monostable_noise_levels	1D	100	juxtacrine	random_uniform_over0	2.5	NA	50000	6	3	5	10	0.5	10	NA
S5F	Irregular_monostable_noise_levels	1D	100	juxtacrine	random_uniform_over0	3	NA	50000	6	3	5	10	0.5	10	NA
S5F	Irregular_bistable_noise_levels	1D	100	juxtacrine	random_uniform_over0	0.5	NA	50000	6	3	5	5	0.4	10	NA
S5F	Irregular_bistable_noise_levels	1D	100	juxtacrine	random_uniform_over0	1	NA	50000	6	3	5	5	0.4	10	NA
S5F	Irregular_bistable_noise_levels	1D	100	juxtacrine	random_uniform_over0	1.5	NA	50000	6	3	5	5	0.4	10	NA
S5F	Irregular_bistable_noise_levels	1D	100	juxtacrine	random_uniform_over0	2	NA	50000	6	3	5	5	0.4	10	NA
S5F	Irregular_bistable_noise_levels	1D	100	juxtacrine	random_uniform_over0	2.5	NA	50000	6	3	5	5	0.4	10	NA
S5F	Irregular_bistable_noise_levels	1D	100	juxtacrine	random_uniform_over0	3	NA	50000	6	3	5	5	0.4	10	NA
S7C	Perturbation_height	1D	100	juxtacrine	activator_spike	2	NA	50000	6	3	5	10	0.5	10	NA
S7C	Perturbation_height	1D	100	juxtacrine	activator_spike	3	NA	50000	6	3	5	10	0.5	10	NA
S7C	Perturbation_height	1D	100	juxtacrine	activator_spike	10	NA	50000	6	3	5	10	0.5	10	NA
3B	labyrith	2D	100x100	juxtacrine	all_off	2	0.01	5000	10	4	6	15	0.5	20	NA
3B	big spots	2D	100x100	juxtacrine	all_off	2	0.01	5000	10	4	5	15	0.5	20	NA
3B	small spots	2D	100x100	juxtacrine	all_off	2	0.01	5000	10	4	5	30	0.5	20	NA
S8D	high_ri	2D	100x100	juxtacrine	all_off	2	0.01	5000	10	4	5	15	0.5	20	NA
S8D	med_ri	2D	100x100	juxtacrine	all_off	2	0.01	5000	10	4	5	30	0.5	20	NA
S8D	low_ri	2D	100x100	juxtacrine	all_off	2	0.01	5000	10	4	5	50	0.5	20	NA
3H	normal_di	2D	100x100	juxtacrine	all_off	2	0.01	5000	10	4	5	25	0.5	20	NA
3H	low_di	2D	100x100	juxtacrine	all_off	2	0.01	5000	10	4	5	25	0.5	5	NA
3L	JA-circuit	2D	20x20	juxtacrine	all_off	2	0.01	5000	10	4	5	0	0.5	20	NA
3L	JAPI-circuit	2D	20x20	juxtacrine	all_off	2	0.01	5000	10	4	5	20	0.5	20	NA
