# Supplementary material for: A novel reaction-diffusion architecture for engineering self-organized patterns in mammalian cells
Source: bioRxiv. 2026 May 25:2026.05.24.727552. Preprint. [Version 1] doi: 10.64898/2026.05.24.727552 (PMC13232235; doi:10.64898/2026.05.24.727552)
Supplement: Supplement 2 — Table 2. Parameter sets used for 2D simulations of dual interacting reaction–diffusion circuits. For each circuit, the table lists the full parameter set of both circuits, together with additional variables specific to the dual-circuit architecture, including co-initiation conditions and cross-inhibition parameters. [file media-2.xlsx]

## Sheet: Sheet1
Pannel	Subpannel	Dimensions	domain_size	activator_type	initial_condition	spike_value	nucleation_rate	max_steps	npoints (co-initiation)	p1: act_hill_coeff	p1: inh_hill_coeff	p1: act_prod_rate	p1: inh_prod_rate	p1: inh_decay_rate	p1: inh_diffusion	p1: act_diffusion	p1: cross_inhibition_rate	p1: cross_inhibition_ratio	p2: act_hill_coeff	p2: inh_hill_coeff	p2: act_prod_rate	p2: inh_prod_rate	p2: inh_decay_rate	p2: inh_diffusion	p2: act_diffusion	p2: cross_inhibition_rate	p2: cross_inhibition_ratio
4B	independent_circuits	2D	100x100	juxtacrine	all_off	2	0.01	5000	0	4	4	5	8	0.5	20	0	0	0	10	4	7	25	0.5	20	0	0	0
4B	independent_circuits	2D	100x100	juxtacrine	all_off	2	0.01	5000	0	4	4	10	8	0.5	20	0	0	0	10	4	6	25	0.5	20	0	0	0
4B	independent_circuits	2D	100x100	juxtacrine	all_off	2	0.01	5000	0	4	4	15	8	0.5	20	0	0	0	10	4	5	25	0.5	20	0	0	0
4L	coinitiation	2D	100x100	juxtacrine	all_off	2	0.01	5000	0	4	4	5	8	0.5	20	0	0	0	10	4	6	25	0.5	20	0	0	0
4L	coinitiation	2D	100x100	juxtacrine	all_off	2	0.01	5000	20	4	4	5	8	0.5	20	0	0	0	10	4	6	25	0.5	20	0	0	0
4L	coinitiation	2D	100x100	juxtacrine	all_off	2	0.01	5000	100	4	4	5	8	0.5	20	0	0	0	10	4	6	25	0.5	20	0	0	0
5B	cross-I-gren-to-red	2D	100x100	juxtacrine	all_off	2	0.01	5000	0	4	4	15	8	0.5	20	0	0	0	10	4	7	25	0.5	20	0	0	0
5B	cross-I-gren-to-red	2D	100x100	juxtacrine	all_off	2	0.01	5000	0	4	4	15	8	0.5	20	0	2	0.25	10	4	7	25	0.5	20	0	0	0
5B	cross-I-gren-to-red	2D	100x100	juxtacrine	all_off	2	0.01	5000	0	4	4	15	8	0.5	20	0	4	0.5	10	4	7	25	0.5	20	0	0	0
5B	cross-I-red-to-green	2D	100x100	juxtacrine	all_off	2	0.01	5000	0	4	4	15	8	0.5	20	0	0	0	10	4	7	25	0.5	20	0	0	0
5B	cross-I-red-to-green	2D	100x100	juxtacrine	all_off	2	0.01	5000	0	4	4	15	8	0.5	20	0	0	0	10	4	7	25	0.5	20	0	6.25	0.25
5B	cross-I-red-to-green	2D	100x100	juxtacrine	all_off	2	0.01	5000	0	4	4	15	8	0.5	20	0	0	0	10	4	7	25	0.5	20	0	12.5	0.5
5B	bidirectional-cross-I	2D	100x100	juxtacrine	all_off	2	0.01	5000	0	4	4	5	8	0.5	20	0	0	0	10	4	6	25	0.5	20	0	0	0
5B	bidirectional-cross-I	2D	100x100	juxtacrine	all_off	2	0.01	5000	0	4	4	15	8	0.5	20	0	2	0.25	10	4	7	25	0.5	20	0	5	0.25
5B	bidirectional-cross-I	2D	100x100	juxtacrine	all_off	2	0.01	5000	0	4	4	15	8	0.5	20	0	4	0.5	10	4	7	25	0.5	20	0	12.5	0.5
