# Supplementary material for: A novel reaction-diffusion architecture for engineering self-organized patterns in mammalian cells
Source: bioRxiv. 2026 May 25:2026.05.24.727552. Preprint. [Version 1] doi: 10.64898/2026.05.24.727552 (PMC13232235; doi:10.64898/2026.05.24.727552)
Supplement: Supplement 4 — Table 4. Dual-input promoters engineered in this study, including information on the downstream the target transgene, the number and arrangement of binding sites for each of the two transcriptional inputs, the associated barcode for recognition in a pooled library assay, and the full promoter sequence. [file media-4.xlsx]

## Sheet: Sheet1
Library	Number of added binding sites	Promoter_architecture	Barcode	Forward primer for barcode sequencing	Reverse primer for barcode sequencing	Full promoter sequence
anti-GFP promoter	1	1xUAS_7xTETO	GTTGGCCAACGTCCCACCTGAGGTCTGTGCCCCGGTGATGAGAAGTGTGCATCTCGTTCTTGCAGCTCGT	GAGTTCCCGCTCTTAACCTG	TGCTTTTATAGGCGCCCACC	tcggagcactgtcctccgctcgCACTCGAGTTTACTCCCTATCAGTGATAGAGAACGTATGAAGAGTTTACTCCCTATCAGTGATAGAGAACGTATGCAGACTTTACTCCCTATCAGTGATAGAGAACGTATAAGGAGTTTACTCCCTATCAGTGATAGAGAACGTATGACCAGTTTACTCCCTATCAGTGATAGAGAACGTATCTACAGTTTACTCCCTATCAGTGATAGAGAACGTATATCCAGTTTACTCCCTATCAGTGATAGAGAACGTATGTCGAGGTAGGCGTGTACGGTGGGCGCCTATAAAAGCAGAGCTCGTTTAGTGAACCGTCAGATCGCCTGGAGCAATTCCACAACACTTTTGTCTTATACTT	pZK0018 (BS018_GAL4_install1_barcoded)
anti-GFP promoter	2	2xUAS_7xTETO	ATCATTTATCATCAGATTTGCTATAGCCCTTGAACGCTACATGTACGAAACCATATTATGTATACACTAG	GAGTTCCCGCTCTTAACCTG	TGCTTTTATAGGCGCCCACC	cggagcatgtcctccgaacgtcggagcactgtcctccgctcgCACTCGAGTTTACTCCCTATCAGTGATAGAGAACGTATGAAGAGTTTACTCCCTATCAGTGATAGAGAACGTATGCAGACTTTACTCCCTATCAGTGATAGAGAACGTATAAGGAGTTTACTCCCTATCAGTGATAGAGAACGTATGACCAGTTTACTCCCTATCAGTGATAGAGAACGTATCTACAGTTTACTCCCTATCAGTGATAGAGAACGTATATCCAGTTTACTCCCTATCAGTGATAGAGAACGTATGTCGAGGTAGGCGTGTACGGTGGGCGCCTATAAAAGCAGAGCTCGTTTAGTGAACCGTCAGATCGCCTGGAGCAATTCCACAACACTTTTGTCTTATACTT	pZK0019 (BS018_GAL4_install2_barcoded)
anti-GFP promoter	3	3xUAS_7xTETO	GCATCCTATTTATTAAGTTAATTCTACAGCAAAACGATCACATGCGGATCCGCAGTGGCCGGTAGACACA	GAGTTCCCGCTCTTAACCTG	TGCTTTTATAGGCGCCCACC	tcggagcactgtcctccgaacggagcatgtcctccgaacgtcggagcactgtcctccgctcgCACTCGAGTTTACTCCCTATCAGTGATAGAGAACGTATGAAGAGTTTACTCCCTATCAGTGATAGAGAACGTATGCAGACTTTACTCCCTATCAGTGATAGAGAACGTATAAGGAGTTTACTCCCTATCAGTGATAGAGAACGTATGACCAGTTTACTCCCTATCAGTGATAGAGAACGTATCTACAGTTTACTCCCTATCAGTGATAGAGAACGTATATCCAGTTTACTCCCTATCAGTGATAGAGAACGTATGTCGAGGTAGGCGTGTACGGTGGGCGCCTATAAAAGCAGAGCTCGTTTAGTGAACCGTCAGATCGCCTGGAGCAATTCCACAA…	pZK0020 (BS018_GAL4_install3_barcoded)
anti-GFP promoter	4	4xUAS_7xTETO	CGCCCACCCCGCTGCTCTGTGACGGGGACTAGAGAGGCGAGGACTATCGCGTGTGCCCCGTTATGGTCGA	GAGTTCCCGCTCTTAACCTG	TGCTTTTATAGGCGCCCACC	tcggagcactgtcctccgaacgtcggagcactgtcctccgaacggagcatgtcctccgaacgtcggagcactgtcctccgctcgCACTCGAGTTTACTCCCTATCAGTGATAGAGAACGTATGAAGAGTTTACTCCCTATCAGTGATAGAGAACGTATGCAGACTTTACTCCCTATCAGTGATAGAGAACGTATAAGGAGTTTACTCCCTATCAGTGATAGAGAACGTATGACCAGTTTACTCCCTATCAGTGATAGAGAACGTATCTACAGTTTACTCCCTATCAGTGATAGAGAACGTATATCCAGTTTACTCCCTATCAGTGATAGAGAACGTATGTCGAGGTAGGCGTGTACGGTGGGCGCCTATAAAAGCAGAGCTCGTTTAGTGAACCGTCAG…	pZK0021 (BS018_GAL4_install4_barcoded)
anti-GFP promoter	5	5xUAS_7xTETO	GCACCAGTTCGCACGCCGTATGCATAAACGAGCCGCACGAACGAGAGTGCTTGAGCTGGACCTCTAGCTC	GAGTTCCCGCTCTTAACCTG	TGCTTTTATAGGCGCCCACC	tcggagcactgtcctccgaacgtcggagcactgtcctccgaacgtcggagcactgtcctccgaacggagcatgtcctccgaacgtcggagcactgtcctccgctcgCACTCGAGTTTACTCCCTATCAGTGATAGAGAACGTATGAAGAGTTTACTCCCTATCAGTGATAGAGAACGTATGCAGACTTTACTCCCTATCAGTGATAGAGAACGTATAAGGAGTTTACTCCCTATCAGTGATAGAGAACGTATGACCAGTTTACTCCCTATCAGTGATAGAGAACGTATCTACAGTTTACTCCCTATCAGTGATAGAGAACGTATATCCAGTTTACTCCCTATCAGTGATAGAGAACGTATGTCGAGGTAGGCGTGTACGGTGGGCGCCTATAAAAGCAG…	pZK0022 (BS018_GAL4_install5_barcoded)
anti-GFP promoter	6	6xUAS_7xTETO	TCGTCTGTGACTAACTGTGCCAGATCGTCTCCCAAACTCCCGATCCAGTTTAACTCACCAAACTATAGCC	GAGTTCCCGCTCTTAACCTG	TGCTTTTATAGGCGCCCACC	cggagcactgtcctccgaacgtcggagcactgtcctccgaacgtcggagcactgtcctccgaacgtcggagcactgtcctccgaacggagcatgtcctccgaacgtcggagcactgtcctccgctcgCACTCGAGTTTACTCCCTATCAGTGATAGAGAACGTATGAAGAGTTTACTCCCTATCAGTGATAGAGAACGTATGCAGACTTTACTCCCTATCAGTGATAGAGAACGTATAAGGAGTTTACTCCCTATCAGTGATAGAGAACGTATGACCAGTTTACTCCCTATCAGTGATAGAGAACGTATCTACAGTTTACTCCCTATCAGTGATAGAGAACGTATATCCAGTTTACTCCCTATCAGTGATAGAGAACGTATGTCGAGGTAGGCGTGTAC…	pZK0023 (BS018_GAL4_install6_barcoded)
anti-mCherry promoter	1	1xTETO_6xUAS	TTAAAGTATAGTATAGTGCGCTAATCGGAGACGAATTTAAGACACGAGTTCCCAAAACCAAGCGGGCTCA	CGGAAGGAGTATTCAACGCA	tcggtcccggtgtcttctat	TCCCTATCAGTGATAGAGAACGTATGTCGCTCGAGCACcttgatatcgaattcggagcactgtcctccgaacgtcggagcactgtcctccgaacgtcggagcactgtcctccgaacgtcggagcactgtcctccgaacggagcatgtcctccgaacgtcggagcactgtcctccgaacgactagttaggcgtgtacggtgggaggcctatataagcagagctcgtttagtgaaccgtcagatcgcctggagacgccatccacgctgttttgacctccatagaagacaccgggaccgatccagcctctcgacattcgttg	pZK0024 (BS019_TET_install1_barcoded)
anti-mCherry promoter	2	2xTETO_6xUAS	CTACGACGGTTAATCCTGGTAGTTTACGTGAACAATGTCCTGAAGAAAATTTATGAAAGAAGGACCCCTC	CGGAAGGAGTATTCAACGCA	tcggtcccggtgtcttctat	TCCCTATCAGTGATAGAGAACGTATATCCAGTTTACTCCCTATCAGTGATAGAGAACGTATGTCGCTCGAGCACcttgatatcgaattcggagcactgtcctccgaacgtcggagcactgtcctccgaacgtcggagcactgtcctccgaacgtcggagcactgtcctccgaacggagcatgtcctccgaacgtcggagcactgtcctccgaacgactagttaggcgtgtacggtgggaggcctatataagcagagctcgtttagtgaaccgtcagatcgcctggagacgccatccacgctgttttgacctccatagaagacaccgggaccgatccagcctctcgacattcgttg	pZK0025 (BS019_TET_install2_barcoded)
anti-mCherry promoter	3	3xTETO_6xUAS	GCTATAGCCCTTGAACGCTACATGCACGATACCAAGTTATGTATGGACCGGGTCATCAATAGGTTATAGC	CGGAAGGAGTATTCAACGCA	tcggtcccggtgtcttctat	TCCCTATCAGTGATAGAGAACGTATCTACAGTTTACTCCCTATCAGTGATAGAGAACGTATATCCAGTTTACTCCCTATCAGTGATAGAGAACGTATGTCGCTCGAGCACcttgatatcgaattcggagcactgtcctccgaacgtcggagcactgtcctccgaacgtcggagcactgtcctccgaacgtcggagcactgtcctccgaacggagcatgtcctccgaacgtcggagcactgtcctccgaacgactagttaggcgtgtacggtgggaggcctatataagcagagctcgtttagtgaaccgtcagatcgcctggagacgccatccacgctgttttgacctccatagaagacaccgggaccgatccagcctctcgacattcgttg	pZK0026 (BS019_TET_install3_barcoded)
anti-mCherry promoter	4	4xTETO_6xUAS	CTTGTAGTTAACATGTAGCCCGGCCCTATTAGTACAGTAGTGCCTTCATCGGCATTCTGTTTATTAAGTT	CGGAAGGAGTATTCAACGCA	tcggtcccggtgtcttctat	TCCCTATCAGTGATAGAGAACGTATGACCAGTTTACTCCCTATCAGTGATAGAGAACGTATCTACAGTTTACTCCCTATCAGTGATAGAGAACGTATATCCAGTTTACTCCCTATCAGTGATAGAGAACGTATGTCGCTCGAGCACcttgatatcgaattcggagcactgtcctccgaacgtcggagcactgtcctccgaacgtcggagcactgtcctccgaacgtcggagcactgtcctccgaacggagcatgtcctccgaacgtcggagcactgtcctccgaacgactagttaggcgtgtacggtgggaggcctatataagcagagctcgtttagtgaaccgtcagatcgcctggagacgccatccacgctgttttgacctccatagaagacaccgg…	pZK0027 (BS019_TET_install4_barcoded)
anti-mCherry promoter	5	5xTETO_6xUAS	ATCGCCTAGAATTACCTACAACGGTCGACCATACCTTCGATTGTCGTGGCCACCCTCGGATTACACGGCA	CGGAAGGAGTATTCAACGCA	tcggtcccggtgtcttctat	TCCCTATCAGTGATAGAGAACGTATAAGGAGTTTACTCCCTATCAGTGATAGAGAACGTATGACCAGTTTACTCCCTATCAGTGATAGAGAACGTATCTACAGTTTACTCCCTATCAGTGATAGAGAACGTATATCCAGTTTACTCCCTATCAGTGATAGAGAACGTATGTCGCTCGAGCACcttgatatcgaattcggagcactgtcctccgaacgtcggagcactgtcctccgaacgtcggagcactgtcctccgaacgtcggagcactgtcctccgaacggagcatgtcctccgaacgtcggagcactgtcctccgaacgactagttaggcgtgtacggtgggaggcctatataagcagagctcgtttagtgaaccgtcagatcgcctggagacgc…	pZK0028 (BS019_TET_install5_barcoded)
anti-mCherry promoter	6	6xTETO_6xUAS	GAGGTGGTTGTGTTGCGATAGGCAGTATATTATTCTAAGGCGTTACCCCAATGGATTTCCGTCGGAATT	CGGAAGGAGTATTCAACGCA	tcggtcccggtgtcttctat	TCCCTATCAGTGATAGAGAACGTATGCAGACTTTACTCCCTATCAGTGATAGAGAACGTATAAGGAGTTTACTCCCTATCAGTGATAGAGAACGTATGACCAGTTTACTCCCTATCAGTGATAGAGAACGTATCTACAGTTTACTCCCTATCAGTGATAGAGAACGTATATCCAGTTTACTCCCTATCAGTGATAGAGAACGTATGTCGCTCGAGCACcttgatatcgaattcggagcactgtcctccgaacgtcggagcactgtcctccgaacgtcggagcactgtcctccgaacgtcggagcactgtcctccgaacggagcatgtcctccgaacgtcggagcactgtcctccgaacgactagttaggcgtgtacggtgggaggcctatataagcaga…	pZK0029 (BS019_TET_install6_barcoded)
anti-mCherry promoter	7	7xTETO_6xUAS	TTTTCTACAGCAAAACGATCAAGTGCACTTCCACAGAGCGCGGTAGAGACTCATCCACCCGGCAGCTCTG	CGGAAGGAGTATTCAACGCA	tcggtcccggtgtcttctat	TTACTCCCTATCAGTGATAGAGAACGTATGAAGAGTTTACTCCCTATCAGTGATAGAGAACGTATGCAGACTTTACTCCCTATCAGTGATAGAGAACGTATAAGGAGTTTACTCCCTATCAGTGATAGAGAACGTATGACCAGTTTACTCCCTATCAGTGATAGAGAACGTATCTACAGTTTACTCCCTATCAGTGATAGAGAACGTATATCCAGTTTACTCCCTATCAGTGATAGAGAACGTATGTCGCTCGAGCACcttgatatcgaattcggagcactgtcctccgaacgtcggagcactgtcctccgaacgtcggagcactgtcctccgaacgtcggagcactgtcctccgaacggagcatgtcctccgaacgtcggagcactgtcctccgaacg…	pZK0030 (BS019_TET_install7_barcoded)
